# Supplementary material for: Fast and Environment-Friendly GC-MS Method for Eleven Organophosphorus Flame Retardants in Indoor Air, Dust, and Skin Wipes
Source: Toxics. 2021 Dec 11;9(12):350. doi: 10.3390/toxics9120350 (PMC8707019; doi:10.3390/toxics9120350)
Supplement: Supplementary file 1 [file toxics-09-00350-s001.zip]

Archive with 1 entries (1 files):
- toxics-1474606-supplementary.pdf
